# Supplementary material for: Assessing the benefits of horizontal gene transfer by laboratory evolution and genome sequencing
Source: BMC Evol Biol. 2018 Apr 19;18:54. doi: 10.1186/s12862-018-1164-7 (PMC5909237; doi:10.1186/s12862-018-1164-7)
Supplement: Supplementary file 17 — Excel file S1. List of de novo mutations in coding regions found in sequenced clones isolated from HPA evolved populations. The coordinates of mutations are given in coordinates of (i) the E. coli K12 reference genome for mutations in genes from the recipient K12 genome (sheet 1), (ii) the E. coli W genome in genes transferred from the E. coli W donor in \documentclass[12pt]{minimal} \usepackage{amsmath} \usepackage{wasysym} \usepackage{amsfonts} \usepackage{amssymb} \usepackage{amsbsy} \usepackage{mathrsfs} \usepackage{upgreek} \setlength{\oddsidemargin}{-69pt} \begin{document}$$ \operatorname{Re}{\mathrm{c}}_{\mathrm{K}}^{\mathrm{W}} $$\end{document}RecKW clones (sheet 2), and (iii) the E. coli B genome in genes transferred from the E. coli W donor in \documentclass[12pt]{minimal} \usepackage{amsmath} \usepackage{wasysym} \usepackage{amsfonts} \usepackage{amssymb} \usepackage{amsbsy} \usepackage{mathrsfs} \usepackage{upgreek} \setlength{\oddsidemargin}{-69pt} \begin{document}$$ \operatorname{Re}{\mathrm{c}}_{\mathrm{K}}^{\mathrm{B}} $$\end{document}RecKB clones (sheet 3) (In '\documentclass[12pt]{minimal} \usepackage{amsmath} \usepackage{wasysym} \usepackage{amsfonts} \usepackage{amssymb} \usepackage{amsbsy} \usepackage{mathrsfs} \usepackage{upgreek} \setlength{\oddsidemargin}{-69pt} \begin{document}$$ \operatorname{Re}{{\mathrm{c}}_{\mathrm{Y}}^{\mathrm{X}}}^{'} $$\end{document}RecYX’', X refers to the DNA donor identity, and Y refers to the recipient identity). Mutations are annotated according to the amino acid change they cause in the encoded polypeptide sequence. Specifically, the left first three-letter abbreviation denotes the original amino acid, the following number indicates its location, and the right abbreviation denotes the substituted amino acid. ‘fs’ denotes frameshift mutations, ‘del’ denotes a deletion, and ‘*’ denotes a stop-gain mutation. (XLSX 12 kb) [file 12862_2018_1164_MOESM17_ESM.xlsx]

## Sheet: K_genome
Location	Gene	mutation type	mutation	Rec_K^W	Rec_K^B	Rec_K^K	Rec_K
69752	araB	synonymous_variant	Gly99Gly	0	0	0	1
87394	ilvH	missense_variant	Ser13Leu	2	0	0	0
435535	nusB	frameshift_variant	Ile134fs	2	0	0	0
723006	kdpD	missense_variant	Leu470His	1	0	0	0
1102248	csgE	synonymous_variant	Val98Val	0	0	0	2
1143082	rne	missense_variant	Glu429Gly	0	0	2	0
1143191	rne	missense_variant	Ser393Gly	0	0	0	1
1143354	rne	missense_variant	Asp338Glu	0	2	0	0
1143721	rne	missense_variant	Arg216His	0	2	0	0
1152221	fabF	stop_gained	Glu95*	0	2	0	0
1363807	puuC	missense_variant	Ser355Arg	0	0	0	2
1871359	yeaI	frameshift_variant&stop_gained	Lys326fs	0	1	0	0
1871361	yeaI	missense_variant	Lys326Arg	0	1	0	0
2077933	cbtA	inframe_deletion	Ala123del	0	1	0	0
2337008	gyrA	missense_variant	Val805Ile	0	1	0	0
2966502	ptsP	missense_variant	Pro645Thr	0	0	0	1
2967161	ptsP	stop_gained	Leu425*	0	0	2	0
2967209	ptsP	frameshift_variant	Ile409fs	0	0	0	1
2967368	ptsP	missense_variant	His356Leu	0	0	0	1
2967452	ptsP	frameshift_variant	Asp328fs	0	0	1	0
2967623	ptsP	missense_variant	Ala271Glu	0	2	0	0
2967748	ptsP	frameshift_variant	Phe230fs	0	0	0	1
3167204	ygiS	missense_variant	Pro172Arg	0	0	2	0
3210410	tsaD	missense_variant	Glu45Ala	0	0	1	0
3316754	nusA	missense_variant	Arg258Leu	0	0	2	0
3316757	nusA	missense_variant	Ala257Glu	0	0	0	1
3348018	npr	missense_variant	Arg18Leu	0	0	0	1
3678189	yhjG	synonymous_variant	Gly54Gly	0	0	0	1
4033601	trkH	missense_variant	Leu153Val	0	0	2	0
4180869	rplL	missense_variant	Ala104Ser	0	0	0	1
4182576	rpoB	missense_variant	Asp444Glu	0	0	0	1
4182820	rpoB	missense_variant	His526Tyr	0	0	2	1
4184800	rpoB	missense_variant	Val1186Met	0	0	0	1
4186002	rpoC	missense_variant	Thr218Asn	0	0	0	1
4187381	rpoC	missense_variant	Arg678Gly	0	0	0	2
			Total mutations	5	12	14	20

## Sheet: W_genome
Location	Gene	mutation type	mutation	Rec_K^W	Rec_K^B	Rec_K^K	Rec_K
4873249	yjjU	synonymous_variant	Gly31Gly	1	0	0	0

## Sheet: B_genome
Location	Gene	mutation type	mutation	Rec_K^W	Rec_K^B	Rec_K^K	Rec_K
2801775	relA	frameshift_variant	Ala269fs	0	1	0	0
3761946	spoT	missense_variant	Ile397Thr	0	1	0	0
