# Supplementary material for: Assessing the benefits of horizontal gene transfer by laboratory evolution and genome sequencing
Source: BMC Evol Biol. 2018 Apr 19;18:54. doi: 10.1186/s12862-018-1164-7 (PMC5909237; doi:10.1186/s12862-018-1164-7)
Supplement: Supplementary file 24 — Excel file S2. List of de novo mutations in coding regions found in sequenced clones isolated from butyric acid evolved populations. The coordinates of mutations are given in E. coli W reference genome coordinates (sheet 1) (In '\documentclass[12pt]{minimal} \usepackage{amsmath} \usepackage{wasysym} \usepackage{amsfonts} \usepackage{amssymb} \usepackage{amsbsy} \usepackage{mathrsfs} \usepackage{upgreek} \setlength{\oddsidemargin}{-69pt} \begin{document}$$ \operatorname{Re}{\mathrm{c}}_{\mathrm{Y}}^{\mathrm{X}} $$\end{document}RecYX', X refers to the DNA donor identity, and Y refers to the recipient identity). Mutations are annotated according to the amino acid change they cause in the encoded polypeptide sequence. Specifically, the left first three-letter abbreviation denotes the original amino acid, the following number indicates its location, and the right abbreviation denotes the substituted amino acid. ‘fs’ denotes frameshift mutations, ‘del’ denotes a deletion, and ‘*’ denotes a stop-gain mutation. We did not observed any mutations in transferred genes from the B donors in the \documentclass[12pt]{minimal} \usepackage{amsmath} \usepackage{wasysym} \usepackage{amsfonts} \usepackage{amssymb} \usepackage{amsbsy} \usepackage{mathrsfs} \usepackage{upgreek} \setlength{\oddsidemargin}{-69pt} \begin{document}$$ \operatorname{Re}{\mathrm{c}}_{\mathrm{W}}^{\mathrm{B}} $$\end{document}RecWB or K donors in the \documentclass[12pt]{minimal} \usepackage{amsmath} \usepackage{wasysym} \usepackage{amsfonts} \usepackage{amssymb} \usepackage{amsbsy} \usepackage{mathrsfs} \usepackage{upgreek} \setlength{\oddsidemargin}{-69pt} \begin{document}$$ \operatorname{Re}{\mathrm{c}}_{\mathrm{W}}^{\mathrm{K}} $$\end{document}RecWK clones. (XLSX 12 kb) [file 12862_2018_1164_MOESM24_ESM.xlsx]

## Sheet: W_genome
Location	Gene	Mutation type	Mutation	Rec_W^B	Rec_W^K	Rec_W^W	Rec_W
716855	citT	missense_variant	Pro175Leu	0	0	1	0
717347	citT	missense_variant	Leu11Gln	0	0	0	1
718839	citF	stop_lost&splice_region_variant	Ter511Lysext*?	0	3	2	1
829582	sucA	missense_variant	Gly103Val	0	0	2	0
830274	sucA	missense_variant	Val334Ile	0	0	0	2
831516	sucA	missense_variant	Val748Phe	0	0	3	2
831982	sucA	missense_variant	Gly903Val	0	0	2	0
1033409	clpA	missense_variant	Ala734Pro	0	0	2	0
1259568	acpP	missense_variant	Ser2Arg	0	0	2	0
2165068	fliF	frameshift_variant	Ser124fs	0	0	2	0
2166058	fliF	frameshift_variant	Ala453fs	2	0	0	0
2172423	fliM	stop_gained	Glu287*	2	4	3	2
2308817	gpT2	synonymous_variant	Leu788Leu	0	0	0	1
2308823	gpT2	synonymous_variant	Thr786Thr	0	0	0	1
2309510	gpT2	synonymous_variant	Leu557Leu	0	0	4	1
2309513	gpT2	synonymous_variant	Gly556Gly	0	0	4	1
2565687	ackA	stop_gained	Gln191*	0	0	1	0
2565957	ackA	stop_gained	Glu281*	0	0	0	2
2906667	rluD	conservative_inframe_deletion	Glu91_Asp92del	0	0	2	0
2960273	emrB	frameshift_variant	Glu479fs	2	0	0	0
3191492	epaR	frameshift_variant	Phe231fs	2	0	0	0
3390236	cpdA	frameshift_variant	Thr223fs	2	0	0	0
3390704	cpdA	stop_gained	Gln67*	2	0	0	0
3529574	pnp	frameshift_variant	Ile576fs	0	0	3	2
3645610	smf	missense_variant	Ala307Val	0	0	1	0
3684144	crp	conservative_inframe_insertion	Glu55_Gly57dup	2	0	3	2
4210788	hemX	disruptive_inframe_insertion	Pro387_Gln388insAlaPro	0	0	3	2
4375208	glpK	missense_variant	Val64Glu	0	0	2	0
4448072	rpoB	missense_variant	Asp728Tyr	0	0	3	2
4452172	rpoC	missense_variant	Ala726Val	0	0	0	2
4453930	rpoC	missense_variant	Ala1312Val	0	0	2	0
4454094	rpoC	stop_gained	Gln1367*	0	0	0	2
4512726	malK	synonymous_variant	Arg75Arg	0	0	2	0
4540086	ssb	synonymous_variant	Ser69Ser	0	0	0	1
4540098	ssb	synonymous_variant	Arg73Arg	0	0	0	1
4540101	ssb	synonymous_variant	Lys74Lys	0	0	0	1
4540105	ssb	missense_variant	Ser76Ala	0	0	0	1
4540107	ssb	synonymous_variant	Ser76Ser	0	0	0	1
4540113	ssb	synonymous_variant	Val78Val	0	0	0	1
4540116	ssb	synonymous_variant	Tyr79Tyr	0	0	0	1
4540131	ssb	synonymous_variant	Leu84Leu	0	0	0	1
4540134	ssb	synonymous_variant	Arg85Arg	0	0	0	1
4695910	cpdB	missense_variant	Gly75Asp	0	0	2	0
			Total mutations	14	7	51	35
